# Supplementary material for: Intermittent Energy Restriction Attenuates the Loss of Fat Free Mass in Resistance Trained Individuals. A Randomized Controlled Trial
Source: J Funct Morphol Kinesiol. 2020 Mar 8;5(1):19. doi: 10.3390/jfmk5010019 (PMC7739314; doi:10.3390/jfmk5010019)
Supplement: Supplementary file 1 [file jfmk-05-00019-s001.zip]

Archive with 10 entries (6 files):
- jfmk-726789-supplementary-final/
- jfmk-726789-supplementary-final/Non-Published Material/
- jfmk-726789-supplementary-final/Non-Published Material/Supplemental File S1 - Lower Body Workout Example .xlsx
- jfmk-726789-supplementary-final/Non-Published Material/Supplemental File S2 - Upper Body Workout Example .xlsx
- jfmk-726789-supplementary-final/Non-Published Material/Supplemental File S3 - Raw Data Spreadsheet (2-6-20).xlsx
- jfmk-726789-supplementary-final/__MACOSX/
- jfmk-726789-supplementary-final/__MACOSX/Non-Published Material/
- jfmk-726789-supplementary-final/__MACOSX/Non-Published Material/._Supplemental File 1 - Raw Data Spreadsheet (2-6-20).xlsx
- jfmk-726789-supplementary-final/__MACOSX/Non-Published Material/._Supplemental File 2 - Lower Body Workout Example .xlsx
- jfmk-726789-supplementary-final/__MACOSX/Non-Published Material/._Supplemental File 3 - Upper Body Workout Example .xlsx
