# Supplementary material for: Intermittent Energy Restriction Attenuates the Loss of Fat Free Mass in Resistance Trained Individuals. A Randomized Controlled Trial
Source: J Funct Morphol Kinesiol. 2020 Mar 8;5(1):19. doi: 10.3390/jfmk5010019 (PMC7739314; doi:10.3390/jfmk5010019)
Supplement: Supplementary file 1 [file jfmk-05-00019-s001.zip › jfmk-726789-supplementary-final/Non-Published Material/Supplemental File S1 - Lower Body Workout Example .xlsx]

## Sheet: Lower Body Template
WEEK 7 - Lower Body
Lower Body Workout #1
Exercise	Sets	Reps	What did you do?	Weight	Actual Reps	Notes (F, -1, -2, -3)
Deadlift	4	6-8	Deadlift		, , , , ,
Hip Thrust	4	8-10	Hip Thrust (Band or Weight)		, , , , ,
Low Body Choice #1	4	8-10			, , , , ,
Low Body Choice #2	4	8-10			, , , , ,
Low Body Choice #3	4	8-10			, , , , ,
Abs - Optional	3	8-10			, , , , ,
Other Notes
Lower Body Workout #2
Exercise	Sets	Reps	What did you do?	Weight	Actual Reps	Notes (F, -1, -2, -3)
Squat or Leg Press	4	6-8			, , , , ,
Low Body Choice #1	4	8-10			, , , , ,
Low Body Choice #2	4	8-10			, , , , ,
Low Body Choice #3	4	8-10			, , , , ,
Calves	4	12-15			, , , , ,
Abs - Optional	3	12-15			, , , , ,
Other Notes
Lower Body Exercise Choices in the Lab					Lower Body Exercises in Campus Rec
• DB Lunges	• Barbell Lunges		• Glute/Ham Raise Machine		• Hip Abductor Machine (outside of thighs)
• DB RDL	• Barbell RDL		• Reverse Hyper Machine		• Seated Leg/Hamstring Curl Machine
• Cable Squats	• Cable Pullthroughs		• Bulgarian Split Squats		• Standing Glute Kickbacks
• Plyo Box Step-Ups	• Cable Kickbacks		• Wide Stance Leg Press		• Standing Calf Raise
• DB Pile Squat	• DB Goblet Squat		• Hyperextensions - Glute/Ham Raise Machine		• Seated Calf Raise
• DB Calf Raise	• Leg Ext (Quads)		• Lying Leg/Hamstring Curl Machine
