# Supplementary material for: Intermittent Energy Restriction Attenuates the Loss of Fat Free Mass in Resistance Trained Individuals. A Randomized Controlled Trial
Source: J Funct Morphol Kinesiol. 2020 Mar 8;5(1):19. doi: 10.3390/jfmk5010019 (PMC7739314; doi:10.3390/jfmk5010019)
Supplement: Supplementary file 1 [file jfmk-05-00019-s001.zip › jfmk-726789-supplementary-final/Non-Published Material/Supplemental File S2 - Upper Body Workout Example .xlsx]

## Sheet: Upper Body Template
WEEK 7 - Upper Body
Upper Body Workout #1
Exercise	Sets	Reps	What did you do?	Weight	Actual Reps	Notes (F, -1, -2, -3)
Barbell Row	4	6-8	Barbell Row		, , , , ,
Chest Press	4	6-8	Chest Press		, , , , ,
Shoulder	4	8-10			, , , , ,
Back	4	8-10			, , , , ,
Triceps	4	8-10			, , , , ,
Biceps	4	8-10			, , , , ,
Abs - Optional	3	8-10			, , , , ,
Other Notes
Upper Body Workout #2
Exercise	Sets	Reps	What did you do?	Weight	Actual Reps	Notes (F, -1, -2, -3)
Overhead Sh. Press	4	6-8	Overhead Shoulder Press		, , , , ,
Pull-Ups or Lat Pulldown	4	6-8	Pull-Ups or Lat Pulldown		, , , , ,
Chest	4	8-10			, , , , ,
Shoulder	4	8-10			, , , , ,
Triceps	4	8-10			, , , , ,
Biceps	4	8-10			, , , , ,
Abs - Optional	3	8-10			, , , , ,
Other Notes
Back	Chest		Shoulders		Biceps	Triceps
• DB Row	• DB Press		• DB Lateral Raise • Seated DB Press		• Cable Curls	• Dips
• Cable Row	• Incline DB Press		• Cable Lateral Raise • Cable Front Raise		• DB Curls	• Cable Rope Pressdowns
• Pull Up/Assisted	• Incline BB Press		• DB Front Raise • Barbell Front Raise		• BB Curls	• Cable Pressdowns (vary grip)
• Lat Pulldown (CR)	• Cable Fly		• Bent over Rear Delt DB or Cable Raise		• Machine Curls	• DB or BB Skull Crushers
• Hammer Pulldown	• DB Fly		• Seated Barbell Press			• Close Grip Bench Press

## Sheet: Lower Body Template
WEEK 7 - Lower Body
Lower Body Workout #1
Exercise	Sets	Reps	What did you do?	Weight	Actual Reps	Notes (F, -1, -2, -3)
Deadlift	4	6-8	Deadlift		, , , , ,
Hip Thrust	4	8-10	Hip Thrust (Band or Weight)		, , , , ,
Low Body Choice #1	4	8-10			, , , , ,
Low Body Choice #2	4	8-10			, , , , ,
Low Body Choice #3	4	8-10			, , , , ,
Abs - Optional	3	8-10			, , , , ,
Other Notes
Lower Body Workout #2
Exercise	Sets	Reps	What did you do?	Weight	Actual Reps	Notes (F, -1, -2, -3)
Squat or Leg Press	4	6-8			, , , , ,
Low Body Choice #1	4	8-10			, , , , ,
Low Body Choice #2	4	8-10			, , , , ,
Low Body Choice #3	4	8-10			, , , , ,
Calves	4	12-15			, , , , ,
Abs - Optional	3	12-15			, , , , ,
Other Notes
Lower Body Exercise Choices in the Lab					Lower Body Exercises in Campus Rec
• DB Lunges	• Barbell Lunges		• Glute/Ham Raise Machine		• Hip Abductor Machine (outside of thighs)
• DB RDL	• Barbell RDL		• Reverse Hyper Machine		• Seated Leg/Hamstring Curl Machine
• Cable Squats	• Cable Pullthroughs		• Bulgarian Split Squats		• Standing Glute Kickbacks
• Plyo Box Step-Ups	• Cable Kickbacks		• Wide Stance Leg Press		• Standing Calf Raise
• DB Pile Squat	• DB Goblet Squat		• Hyperextensions - Glute/Ham Raise Machine		• Seated Calf Raise
• DB Calf Raise	• Leg Ext (Quads)		• Lying Leg/Hamstring Curl Machine
