# Supplementary material for: Intermittent Energy Restriction Attenuates the Loss of Fat Free Mass in Resistance Trained Individuals. A Randomized Controlled Trial
Source: J Funct Morphol Kinesiol. 2020 Mar 8;5(1):19. doi: 10.3390/jfmk5010019 (PMC7739314; doi:10.3390/jfmk5010019)
Supplement: Supplementary file 1 [file jfmk-05-00019-s001.zip › jfmk-726789-supplementary-final/Non-Published Material/Supplemental File S3 - Raw Data Spreadsheet (2-6-20).xlsx]

## Sheet: Sheet1
Code	Sex	Group	Age	Height (in)		BL.Weight (lbs)	End.Diet.Weight (lbs)	Weight.Loss (lbs)	BL.Weight (kgs)	End.Diet.Weight (kgs)	Weight.Loss (kgs)	BL.BMI	End.Diet.BMI	US.Setting	BL.US.Fat.%	End.Diet..US.Fat.%	BL.US.Fat.Mass (lbs)	End.Diet..US.Fat.Mass (lbs)	US.Fat.Mass.Loss (lbs)	BL.US.Fat.Mass (kgs)	End.Diet..US.Fat.Mass (kgs)	US.Fat.Mass.Change (kgs)		BL.US.FFM (lbs)	End.Diet..US.FFM (lbs)	US.FFM.Change (lbs)	BL.US.FFM (kgs)	End.Diet..US.FFM (kgs)	US.FFM.Change (kgs)		BL.US.Dry.Lean.Mass (lbs)	End.Diet..US.Dry.Lean.Mass (lbs)	US.Dry.Lean.Mass.Change (lbs)	BL.US.Dry.Lean.Mass (kgs)	End.Diet..US.Dry.Lean.Mass (kgs)	US.Dry.Lean.Mass.Change (kgs)		BL.US.Chest	PD.US.Chest	BL.US.Scapula	PD.US.Scapula	BL.US.Axilla	PD.US.Axilla	BL.US.Triceps	PD.US.Triceps	BL.US.Abdomen	PD.US.Abdomen	BL.US.Hip	PD.US.Hip
CA17	F	RF	22	61		129.6	127	2.6	58.7855	57.6062	1.17934	24.5	24	2	18.4	13.9	23.8464	17.653	6.1934	10.8165	8.00726	2.80928		105.754	109.347	3.5934	47.969	49.5989	1.62994		34.0536	36.847	2.7934	15.4464	16.7135	1.26706		4	2.7	4.8	4.2	4.8	5.2	6.4	4.6	7.1	5.1	8.8	3.3
EA04	F	RF	23	58.5		128.4	125.5	2.9	58.2412	56.9258	1.31542	26.4	25.8	2	21.8	19.4	27.9912	24.347	3.6442	12.6966	11.0436	1.65298		100.409	101.153	0.7442	45.5446	45.8822	0.337563		34.0088	33.653	-0.3558	15.4261	15.2647	-0.161388		7.4	5.6	6.1	5.3	4.8	3.5	7.4	8.8	11	9.5	7.5	6
SB10	M	RF	24	70.5		184.8	182.6	2.2	83.8238	82.8259	0.997902	26.1	25.8	2	19.6	15.7	36.2208	28.6682	7.5526	16.4295	13.0037	3.4258		148.579	153.932	5.3526	67.3943	69.8222	2.4279		40.3792	41.7318	1.3526	18.3157	18.9292	0.613529
BC42	M	RF	42	70		203.2	199.2	4	92.1699	90.3555	1.81437	29.1	29.2	2	16.3	15.7	33.1216	31.2744	1.8472	15.0237	14.1858	0.837875		170.078	167.926	-2.1528	77.1462	76.1697	-0.976493		52.3784	51.5256	-0.8528	23.7584	23.3716	-0.386823		6.2	6.3	6	5.6	7.7	6.4	6.7	6.8	9.8	8.5	9.3	9.9
CC04	M	RF	20	66		175.9	161.6	14.3	79.7868	73.3005	6.48637	28.4	26.1	2	15.4	12	27.0886	19.392	7.6966	12.2872	8.79606	3.49112		148.811	142.208	-6.6034	67.4997	64.5044	-2.99525		52.7114	48.308	-4.4034	23.9095	21.9121	-1.99735		6.4	4.7	6.9	5	5.7	4.3	9.3	8.2	10	9.5	11	7.9
AC02	F	RF	21	66.5		140.5	142.9	-2.4	63.7297	64.8183	-1.08862	22.3	22.7	2	21.5	20.3	30.2075	29.0087	1.1988	13.7019	13.1581	0.543766		110.293	113.891	3.5988	50.0278	51.6602	1.63239		33.9925	34.4913	0.4988	15.4187	15.645	0.226252		8.6	7.7	4.5	5.5	2.8	2.8	9.1	10.2	9.2	10	7.2	5.1
NG09	F	RF	19	64.25		177	173.4	3.6	80.2858	78.6529	1.63293	30.4	29.5	1	29.5	27.8	52.215	48.2052	4.0098	23.6843	21.8655	1.81881		124.785	125.195	0.4098	56.6015	56.7874	0.185882		46.985	45.3948	-1.5902	21.312	20.5907	-0.721302		11.9	10.6	11.5	9.2	8.3	7.7	11.7	12	18.9	18	12.3	11.5
SL24	F	RF	38	62		131.7	130.8	0.9	59.7381	59.3298	0.408233	23.9	23.9	2	23.9	22.6	31.4763	29.5608	1.9155	14.2774	13.4085	0.868855		100.224	101.239	1.0155	45.4607	45.9213	0.460623		24.6237	27.3392	2.7155	11.1691	12.4008	1.23173		6.7	6.1	5.5	5.7	4.4	5	12.1	10.8	11.9	10.2	6.1	5.8
JM07	M	RF	18	65.8		194.2	180.6	13.6	88.0876	81.9187	6.16885	31.5	29.3	2	16.4	14.3	31.8488	25.8258	6.023	14.4464	11.7144	2.73198		162.351	154.774	-7.577	73.6412	70.2043	-3.43687		50.5512	48.4742	-2.077	22.9296	21.9875	-0.942111		7.4	5.8	7.7	7.4	8	6.7	8	8	11.7	10.2	10.4	8.9
OP39	F	RF	29	64		143	133.6	9.4	64.8637	60.5999	4.26376	24.5	22.9	2	26.7	22.9	38.181	30.5944	7.5866	17.3186	13.8774	3.44122		104.819	103.006	-1.8134	47.5451	46.7225	-0.822544		26.319	26.3056	-0.0134	11.9381	11.932	-0.00607813		8.6	6.9	6.1	5.6	5	5.6	14.5	13.2	11.6	8.9	8.8	5.6
JS21	M	RF	28	69		232.5	216.5	16	105.46	98.2027	7.25747	34.3	32	2	21.4	17.5	49.755	37.8875	11.8675	22.5685	17.1855	5.383		182.745	178.613	-4.1325	82.8917	81.0172	-1.87447		60.345	59.1125	-1.2325	27.372	26.813	-0.559052		9.6	8.4	12.3	7.5	7.6	5.7	7.1	6	21.6	18.3	9.1	7.7
CT04	F	RF	21	63.25		144.7	137	7.7	65.6348	62.1421	3.49266	25.4	24	2	28.5	26.6	41.2395	36.442	4.7975	18.7059	16.5298	2.17611		103.46	100.558	-2.9025	46.9289	45.6123	-1.31655		34.4605	32.458	-2.0025	15.631	14.7227	-0.908318		7.6	7.1	8.3	6.4	8.2	8.6	12.8	12.6	17.8	15.7	15.8	12
DW05	M	RF	37	71.25		204.3	186.1	18.2	92.6688	84.4135	8.25537	28.3	25.7	2	21.1	15.1	43.1073	28.1011	15.0062	19.5531	12.7464	6.80669		161.193	157.999	-3.1938	73.1157	71.667	-1.44868		44.5927	43.5989	-0.9938	20.2269	19.7761	-0.45078		10.9	8.2	8.8	5.9	6.3	4.2	8	6.3	16.3	10	10	6
BB14	M	STR	20	71		193.7	181.7	12	87.8608	82.4177	5.4431	27	25.4	2	14.2	12.5	27.5054	22.7125	4.7929	12.4762	10.3022	2.17402		166.195	158.987	-7.2071	75.3845	72.1155	-3.26908		55.6946	50.9875	-4.7071	25.2626	23.1275	-2.1351		5.3	5.6	7	6.6	5.3	4.7	5	4.8	11.9	9.6	9.9	7.9
EC26	F	STR	28	62.25		146.3	139.2	7.1	66.3605	63.14	3.2205	26.5	25.2	2	25.2	23.9	36.8676	33.2688	3.5988	16.7228	15.0905	1.63239		109.432	105.931	-3.5012	49.6377	48.0495	-1.58812		36.0324	33.4312	-2.6012	16.344	15.1641	-1.17988		5.4	4.5	9.6	8.5	7.2	9.5	12.2	12.4	8.9	9.2	9.3	6.8
MC10	F	STR	21	66.5		172.1	164.7	7.4	78.0632	74.7066	3.35658	27.4	26.2	2	31.1	30.1	53.5231	49.5747	3.9484	24.2776	22.4867	1.79096		118.577	115.125	-3.4516	53.7855	52.2199	-1.56562		46.2769	41.7253	-4.5516	20.9908	18.9263	-2.06457		5	5.3	7.5	7.5	12.5	12.9	14.7	14.2	17.7	17.2	16.7	13.1
AF02	F	STR	23	67		141.9	138.8	3.1	64.3647	62.9586	1.40614	22.2	22.2	2	26.3	26	37.3197	36.088	1.2317	16.9279	16.3692	0.558689		104.58	102.712	-1.8683	47.4368	46.5893	-0.847446		33.3803	31.712	-1.6683	15.141	14.3843	-0.756728		10.2	10.4	5.5	5.2	6.7	7.6	13.7	11.6	15.7	13.3	9.7	6.4
CF03	M	STR	25	72		232.6	228	4.6	105.505	103.419	2.08652	31.5	31.5	1	19.4	19.2	45.1244	43.776	1.3484	20.4681	19.8564	0.611623		187.476	184.224	-3.2516	85.0374	83.5625	-1.4749		68.6756	61.024	-7.6516	31.1507	27.68	-3.4707		10.4	10	9.3	8.2	8.1	8.5	9.5	8.3	11.6	13.2	10.1	13.2
DH30	M	STR	29	69.3		234.3	224.8	9.5	106.277	101.967	4.30912	34.3	32.9	2	23.5	20.1	55.0605	45.1848	9.8757	24.975	20.4955	4.47954		179.24	179.615	0.3757	81.3016	81.472	0.170415		63.9395	63.2152	-0.7243	29.0024	28.6739	-0.328537		10.3	7.7	10.3	9.1	8.4	8	7.7	7.3	39.6	20.1	13.5	11.6
CH08	M	STR	26	70.25		220.8	208.8	12	100.153	94.71	5.4431	31.4	29.7	2	15	9.9	33.12	20.6712	12.4488	15.023	9.37629	5.64668		187.68	188.129	0.4488	85.1301	85.3337	0.203572		60.88	60.0288	-0.8512	27.6147	27.2286	-0.386098		6.3	4.7	8.1	6.1	6.3	4	6.9	5.2	11.6	6.1	6.9	4.3
AK12	M	STR	21	70.25		185.9	174.7	11.2	84.3228	79.2425	5.08023	26.4	24.8	2	11.9	9.1	22.1221	15.8977	6.2244	10.0344	7.21107	2.82334		163.778	158.802	-4.9756	74.2883	72.0315	-2.25689		51.7779	45.0023	-6.7756	23.486	20.4127	-3.07336		6.8	6	4.8	4.3	4.5	2.7	7.2	6.3	7.5	5.3	6.7	4.5
SL17	M	STR	30	68.75		189.5	180.1	9.4	85.9557	81.6919	4.26376	28.1	26.7	2	14	11.7	26.53	21.0717	5.4583	12.0338	9.55795	2.47584		162.97	159.028	-3.9417	73.9219	72.134	-1.78792		49.17	44.8283	-4.3417	22.3031	20.3338	-1.96936		4.9	3.7	6.2	6.5	7.6	6.3	6.1	5.4	7.1	9.2	5.6	4.6
MR25	F	STR	30	63		172	167.4	4.6	78.0178	75.9313	2.08652	30.5	29.7	2	26.7	25.1	45.924	42.0174	3.9066	20.8308	19.0588	1.772		126.076	125.383	-0.6934	57.1871	56.8725	-0.314521		39.676	38.4826	-1.1934	17.9967	17.4554	-0.541317		6.1	6.3	9.9	8.9	5.9	5.5	9.3	9.1	21.5	15	10	9.9
AR11	M	STR	23	70.75		206.3	199	7.3	93.576	90.2648	3.31122	28.9	27	2	17.3	17.3	35.6899	34.427	1.2629	16.1887	15.6158	0.572841		170.61	164.573	-6.0371	77.3874	74.649	-2.73838		54.2101	44.873	-9.3371	24.5893	20.354	-4.23523		9.5	10.7	8	7.3	7.1	8.1	7.6	8.3	12.3	12	10.4	7.2
AS0	F	STR	22	63		139.3	125.6	13.7	63.1854	56.9712	6.21421	24.7	22.3	2	25.7	21.3	35.8001	26.7528	9.0473	16.2386	12.1349	4.10378		103.5	98.8472	-4.6527	46.9467	44.8363	-2.11043		33.1999	26.0472	-7.1527	15.0592	11.8148	-3.24441		9.1	6.2	7.8	3.8	10.2	9.6	11.6	11.2	13.1	8.2	6.6	9.3
ST16	M	STR	21	69.5		196.8	186.8	10	89.2669	84.731	4.53592	28.7	27.2	2	14.6	10.7	28.7328	19.9876	8.7452	13.033	9.06622	3.96675		168.067	166.812	-1.2548	76.2339	75.6648	-0.569167		54.9672	51.3124	-3.6548	24.9327	23.2749	-1.65779		5.4	3.7	8.1	5.1	11	4.1	6.3	5	9.8	11.8	6.2	4.8
AV29	F	STR	20	66		134	133.5	0.5	60.7813	60.5545	0.226796	21.6	21.6	2	24	23.4	32.16	31.239	0.921	14.5875	14.1698	0.417758		101.84	102.261	0.421	46.1938	46.3848	0.190962		28.64	24.261	-4.379	12.9909	11.0046	-1.98628		9.7	8.1	6.6	5.4	5.6	4.7	11.7	11.4	11.5	10.3	10.3	9.5
[truncated: 76 more columns]
